# Supplementary material for: Nutrient stress diverts RRN3 from rRNA transcription to alternative polyadenylation of autophagy mRNAs in ovarian cancer
Source: Cell Death Dis. 2025 Nov 21;16(1):849. doi: 10.1038/s41419-025-08142-6 (PMC12638823; doi:10.1038/s41419-025-08142-6)
Supplement: Supplementary file 4 — Supplementary file 7 [file 41419_2025_8142_MOESM4_ESM.xlsx]

## Sheet: Sheet1
Supplementary Table7 The identification of RRN3-interacting proteins by Co-IP/MS
Accession	Description	Exp. q-value: Combined	Sum PEP Score	Coverage [%]	# Peptides	# PSMs	# Unique Peptides	# AAs	MW [kDa]	Score Sequest HT	# Peptides (by Search Engine)	Abundances (Normalized)
Q09666	Neuroblast differentiation-associated protein AHNAK OS=Homo sapiens OX=9606 GN=AHNAK PE=1 SV=2	0	142.67	23	56	69	56	5890	628.7	99.93	56	3.13747e+07
P15924	Desmoplakin OS=Homo sapiens OX=9606 GN=DSP PE=1 SV=3	0	19.582	6	14	16	14	2871	331.6	4.14	14	2.62273e+06
H0YAR2	Polyadenylate-binding protein OS=Homo sapiens OX=9606 GN=PABPC1 PE=1 SV=2	0	50.168	37	18	26	12	599	66.6	48.92	18	4.96438e+07
P49327	Fatty acid synthase OS=Homo sapiens OX=9606 GN=FASN PE=1 SV=3	0	23.573	6	11	13	11	2511	273.3	17.84	11	2.51081e+06
Q5JSZ5	Protein PRRC2B OS=Homo sapiens OX=9606 GN=PRRC2B PE=1 SV=2	0	20.311	9	12	14	9	2229	242.8	13.55	12	2.94579e+06
Q9BSV4	SFPQ protein (Fragment) OS=Homo sapiens OX=9606 GN=SFPQ PE=2 SV=2	0	18.433	16	9	13	8	634	68.6	18.62	9	1.20404e+07
Q02413	Desmoglein-1 OS=Homo sapiens OX=9606 GN=DSG1 PE=1 SV=2	0	17.613	10	7	8	7	1049	113.7	6.8	7	1.63007e+06
Q9NYV6	RNA polymerase I-specific transcription initiation factor RRN3 OS=Homo sapiens OX=9606 GN=RRN3 PE=1 SV=1	0	11.583	12	7	8	7	651	74.1	3.89	7	2918780
Q86YZ3	Hornerin OS=Homo sapiens OX=9606 GN=HRNR PE=1 SV=2	0	18.889	8	7	9	7	2850	282.2	14.19	7	2.50466e+06
Q6P1X5	Transcription initiation factor TFIID subunit 2 OS=Homo sapiens OX=9606 GN=TAF2 PE=1 SV=3	0	10.671	6	6	6	6	1199	136.9	7.05	6	1979123
A0A7I2V535	Non-POU domain-containing octamer-binding protein OS=Homo sapiens OX=9606 GN=NONO PE=1 SV=1	0	11.869	17	7	9	6	501	57.6	15.41	7	2.92795e+06
B2CIS9	Caspase 14, apoptosis-related cysteine peptidase OS=Homo sapiens OX=9606 GN=CASP14 PE=2 SV=1	0	7.057	23	5	5	5	242	27.7	4.52	5	1.5198e+06
P81605	Dermcidin OS=Homo sapiens OX=9606 GN=DCD PE=1 SV=2	0	13.583	35	4	9	4	110	11.3	21.48	4	7.16962e+06
B2RBS8	cDNA, FLJ95666, highly similar to Homo sapiens albumin (ALB), mRNA OS=Homo sapiens OX=9606 PE=2 SV=1	0	7.035	8	4	6	4	609	69.3	7.09	4	2.24759e+06
A0A0S2Z487	Junction plakoglobin (Fragment) OS=Homo sapiens OX=9606 GN=JUP PE=2 SV=1	0	6.398	7	4	4	4	745	81.7	3.28	4	1.08452e+06
Q5T749	Keratinocyte proline-rich protein OS=Homo sapiens OX=9606 GN=KPRP PE=1 SV=1	0	5.559	11	4	4	4	579	64.1	0	4	659970
H0YMD0	Annexin (Fragment) OS=Homo sapiens OX=9606 GN=ANXA2 PE=1 SV=1	0	5.306	18	4	4	4	227	25.3	1.66	4	651008
P02768	Albumin OS=Homo sapiens OX=9606 GN=ALB PE=1 SV=2	0	6.455	7	4	5	4	609	69.3	2.53	4	1.51247e+06
Q9HBR0	Putative sodium-coupled neutral amino acid transporter 10 OS=Homo sapiens OX=9606 GN=SLC38A10 PE=1 SV=2	0	8.142	5	4	4	4	1119	119.7	6.02	4	638061
E9PKE3	Heat shock cognate 71 kDa protein OS=Homo sapiens OX=9606 GN=HSPA8 PE=1 SV=1	0	7.174	8	5	5	4	627	68.8	6.71	5	618493
P05109	Protein S100-A8 OS=Homo sapiens OX=9606 GN=S100A8 PE=1 SV=1	0	4.884	32	3	5	3	93	10.8	0	3	3.01373e+06
Q9HB00	Desmocollin 1, isoform CRA_b OS=Homo sapiens OX=9606 GN=DSC1 PE=4 SV=1	0	5.985	6	3	3	3	840	93.8	4.88	3	1.26327e+06
E7EUT5	Glyceraldehyde-3-phosphate dehydrogenase OS=Homo sapiens OX=9606 GN=GAPDH PE=1 SV=1	0	9.331	17	3	3	3	260	27.9	7.48	3	1.26221e+06
A0A5F9ZHW5	Ataxin-2 OS=Homo sapiens OX=9606 GN=ATXN2 PE=1 SV=1	0	7.323	4	3	3	3	1178	127.1	4.45	3	761950
Q08188	Protein-glutamine gamma-glutamyltransferase E OS=Homo sapiens OX=9606 GN=TGM3 PE=1 SV=4	0	4.559	5	3	4	3	693	76.6	1.67	3	494628
Q14126	Desmoglein-2 OS=Homo sapiens OX=9606 GN=DSG2 PE=1 SV=2	0	3.477	2	3	3	3	1118	122.2	0	3	328312
B2R6W9	cDNA, FLJ93157, highly similar to Homo sapiens SH3KBP1 binding protein 1 (SHKBP1), mRNA OS=Homo sapiens OX=9606 PE=2 SV=1	0	6.187	8	3	4	3	707	76.3	2.61	3	924983
Q6IQ30	Polyadenylate-binding protein OS=Homo sapiens OX=9606 GN=PABPC4 PE=2 SV=1	0	25.746	17	9	14	3	660	72.3	21.99	9	769042
P05089	Arginase-1 OS=Homo sapiens OX=9606 GN=ARG1 PE=1 SV=2	0	3.85	9	3	4	3	322	34.7	1.68	3	645296
Q9UPU9	Protein Smaug homolog 1 OS=Homo sapiens OX=9606 GN=SAMD4A PE=1 SV=3	0	5.547	4	3	3	3	718	79.4	1.64	3	616497
A0A140VK00	Testicular tissue protein Li 227 OS=Homo sapiens OX=9606 PE=2 SV=1	0	5.213	11	3	4	3	298	34.2	2.09	3	565471
Q8N1C8	75 kDa glucose-regulated protein (Fragment) OS=Homo sapiens OX=9606 GN=HSPA9 PE=2 SV=1	0	2.855	5	3	3	3	681	73.8	3.48	3	418247
A0A140VK53	Testicular secretory protein Li 53 OS=Homo sapiens OX=9606 PE=2 SV=1	0	3.346	1	3	3	3	2752	299.4	1.67	3	380689
V9HWB4	78 kDa glucose-regulated protein OS=Homo sapiens OX=9606 GN=HEL-S-89n PE=2 SV=1	0	5.158	8	4	4	3	654	72.3	2.43	4	328909
P06702	Protein S100-A9 OS=Homo sapiens OX=9606 GN=S100A9 PE=1 SV=1	0	7.28	25	2	2	2	114	13.2	2.74	2	1.82185e+06
Q9NZT1	Calmodulin-like protein 5 OS=Homo sapiens OX=9606 GN=CALML5 PE=1 SV=2	0	8.496	21	2	3	2	146	15.9	3.18	2	1.27319e+06
P10599	Thioredoxin OS=Homo sapiens OX=9606 GN=TXN PE=1 SV=3	0	4.083	21	2	2	2	105	11.7	3.84	2	834410
Q0Z944	Beta globin (Fragment) OS=Homo sapiens OX=9606 GN=HBB PE=3 SV=1	0	2.924	22	2	2	2	105	11.5	1.99	2	630919
A0A0B4J259	1,4-beta-N-acetylmuramidase C OS=Homo sapiens OX=9606 GN=LYZ PE=1 SV=1	0	4.02	15	2	2	2	137	15.3	2.89	2	571804
P63267	Actin, gamma-enteric smooth muscle OS=Homo sapiens OX=9606 GN=ACTG2 PE=1 SV=1	0	3.512	6	2	2	2	376	41.9	1.9	2	490039
C9JH19	Cathepsin D OS=Homo sapiens OX=9606 GN=CTSD PE=1 SV=2	0	2.946	4	2	2	2	451	48.6	2	2	400284
Q01469	Fatty acid-binding protein 5 OS=Homo sapiens OX=9606 GN=FABP5 PE=1 SV=3	0	1.83	14	2	2	2	135	15.2	0	2	1.09477e+06
P12273	Prolactin-inducible protein OS=Homo sapiens OX=9606 GN=PIP PE=1 SV=1	0	4.112	14	2	2	2	146	16.6	2.55	2	1.08789e+06
J3QTR3	Ubiquitin-40S ribosomal protein S27a (Fragment) OS=Homo sapiens OX=9606 GN=RPS27A PE=1 SV=1	0	3.749	24	2	2	2	106	12.2	2.4	2	755316
A5A3E0	POTE ankyrin domain family member F OS=Homo sapiens OX=9606 GN=POTEF PE=1 SV=2	0	3.894	2	2	2	2	1075	121.4	3.92	2	459261
P01040	Cystatin-A OS=Homo sapiens OX=9606 GN=CSTA PE=1 SV=1	0	2.057	31	2	2	2	98	11	0	2	379059
A0A024R5Z9	Pyruvate kinase OS=Homo sapiens OX=9606 GN=PKM2 PE=3 SV=1	0	2.835	7	2	2	2	531	58	0	2	283107
A0A6Q8PF43	Heat shock protein beta-1 OS=Homo sapiens OX=9606 GN=HSPB1 PE=1 SV=1	0	1.593	18	2	2	2	141	15.9	0	2	247303
B4DWK8	Catalase OS=Homo sapiens OX=9606 PE=2 SV=1	0	1.954	5	2	2	2	467	53.3	0	2	146072
Q6UWP8	Suprabasin OS=Homo sapiens OX=9606 GN=SBSN PE=1 SV=2	0	3.083	9	2	2	2	590	60.5	0	2	88508.8
D6RIA3	Uncharacterized protein C4orf54 OS=Homo sapiens OX=9606 GN=C4orf54 PE=2 SV=1	0.004	1.262	1	1	1	1	1793	190	0	1	9834499
B4DQZ5	cDNA FLJ51634, highly similar to Integrator complex subunit 2 OS=Homo sapiens OX=9606 PE=2 SV=1	0.009	0.95	1	1	1	1	1196	133.3	0	1	5.79895e+06
Q9BRZ2	E3 ubiquitin-protein ligase TRIM56 OS=Homo sapiens OX=9606 GN=TRIM56 PE=1 SV=3	0.004	1.589	1	1	2	1	755	81.4	0	1	3.68292e+06
M0R081	C-type lectin domain family 11 member A OS=Homo sapiens OX=9606 GN=CLEC11A PE=1 SV=1	0.009	0.938	3	1	1	1	317	33.5	0	1	2.59714e+06
Q8WVJ2	NudC domain-containing protein 2 OS=Homo sapiens OX=9606 GN=NUDCD2 PE=1 SV=1	0.004	1.417	13	1	1	1	157	17.7	0	1	1.32649e+06
M0R1V7	Ubiquitin-60S ribosomal protein L40 (Fragment) OS=Homo sapiens OX=9606 GN=UBA52 PE=1 SV=1	0	3.807	25	1	1	1	63	7.1	0	1	918286
P31151	Protein S100-A7 OS=Homo sapiens OX=9606 GN=S100A7 PE=1 SV=4	0.004	1.283	11	1	1	1	101	11.5	1.88	1	873710
Q6B823	Histone H4 (Fragment) OS=Homo sapiens OX=9606 PE=3 SV=1	0.009	0.914	19	1	1	1	43	4.9	0	1	667054
Q16777	Histone H2A type 2-C OS=Homo sapiens OX=9606 GN=H2AC20 PE=1 SV=4	0.003	1.121	5	1	1	1	129	14	0	1	576633
Q96P63	Serpin B12 OS=Homo sapiens OX=9606 GN=SERPINB12 PE=1 SV=1	0.003	1.017	2	1	1	1	405	46.2	0	1	487737
B4DF70	cDNA FLJ60461, highly similar to Peroxiredoxin-2 OS=Homo sapiens OX=9606 PE=2 SV=1	0.004	1.484	6	1	1	1	183	20.1	1.82	1	308976
A0A6Q8PH92	Polyphosphoinositide phosphatase (Fragment) OS=Homo sapiens OX=9606 GN=FIG4 PE=1 SV=1	0.009	0.921	2	1	1	1	394	45.4	0	1	300308
F2Z2A5	DNA topoisomerase OS=Homo sapiens OX=9606 GN=TOP3B PE=1 SV=1	0.009	1.002	7	1	1	1	129	14.4	0	1	274420
B4DM82	Peptidyl-prolyl cis-trans isomerase OS=Homo sapiens OX=9606 PE=2 SV=1	0.005	1.769	7	1	1	1	129	14.1	1.81	1	273456
A0A024R8D7	Lipocalin 1 (Tear prealbumin), isoform CRA_a OS=Homo sapiens OX=9606 GN=LCN1 PE=3 SV=1	0	2.731	6	1	1	1	176	19.2	2.1	1	214361
P29508	Serpin B3 OS=Homo sapiens OX=9606 GN=SERPINB3 PE=1 SV=2	0.009	0.93	3	1	1	1	390	44.5	0	1	206608
P69905	Hemoglobin subunit alpha OS=Homo sapiens OX=9606 GN=HBA1 PE=1 SV=2	0.005	1.981	8	1	1	1	142	15.2	1.82	1	198311
O60292	Signal-induced proliferation-associated 1-like protein 3 OS=Homo sapiens OX=9606 GN=SIPA1L3 PE=1 SV=3	0.009	0.934	1	1	1	1	1781	194.5	0	1	192093
Q59FZ5	PTPRF interacting protein alpha 1 isoform b variant (Fragment) OS=Homo sapiens OX=9606 PE=2 SV=1	0.004	1.463	2	1	1	1	696	77.7	0	1	166173
K7EM90	2-phospho-D-glycerate hydro-lyase (Fragment) OS=Homo sapiens OX=9606 GN=ENO1 PE=1 SV=1	0	2.08	7	1	1	1	195	21	1.94	1	166022
A0A7I2V649	Polyadenylate-binding protein 1 OS=Homo sapiens OX=9606 GN=PABPC1 PE=1 SV=1	0.004	1.331	2	1	2	1	590	65.1	1.7	1	163542
A0A804HKC3	Protein PRRC2B (Fragment) OS=Homo sapiens OX=9606 GN=PRRC2B PE=4 SV=1	0	7.615	10	4	4	1	588	63.3	4.42	4	150401
P47929	Galectin-7 OS=Homo sapiens OX=9606 GN=LGALS7 PE=1 SV=2	0.005	1.946	8	1	1	1	136	15.1	1.72	1	140528
I6L8B7	Fatty acid-binding protein 5 OS=Homo sapiens OX=9606 GN=FABP5 PE=1 SV=1	0.004	1.288	14	1	1	1	101	11.3	0	1	137948
I0B0K8	Truncated profilaggrin OS=Homo sapiens OX=9606 GN=FLG PE=4 SV=1	0.004	1.548	0	1	1	1	4021	430.2	0	1	117795
P18583	Protein SON OS=Homo sapiens OX=9606 GN=SON PE=1 SV=4	0.005	1.773	1	1	1	1	2426	263.7	0	1	114813
Q53HQ7	Elongation factor 1-alpha (Fragment) OS=Homo sapiens OX=9606 PE=2 SV=1	0.004	1.454	3	1	1	1	462	50.2	0	1	110062
A0A669KBF2	Carbamoyl-phosphate synthase [ammonia], mitochondrial (Fragment) OS=Homo sapiens OX=9606 GN=CPS1 PE=1 SV=1	0.004	1.245	2	1	1	1	660	73.3	0	1	102248
B2R8R5	cDNA, FLJ94025, highly similar to Homo sapiens tripartite motif-containing 28 (TRIM28), mRNA OS=Homo sapiens OX=9606 PE=2 SV=1	0.005	2.026	1	1	1	1	835	88.5	0	1	99922.4
A0A161I202	Lactotransferrin OS=Homo sapiens OX=9606 GN=LTF PE=2 SV=1	0.005	1.934	1	1	1	1	711	78.3	0	1	81665
P42357	Histidine ammonia-lyase OS=Homo sapiens OX=9606 GN=HAL PE=1 SV=1	0.009	0.982	2	1	1	1	657	72.7	0	1
B4DXF3	Bleomycin hydrolase OS=Homo sapiens OX=9606 PE=2 SV=1	0.004	1.382	3	1	1	1	368	42.4	1.94	1
L0R5A1	Alternative protein CSF2RB OS=Homo sapiens OX=9606 GN=CSF2RB PE=4 SV=1	0	1.015	7	1	5	1	108	11.6	0	1	243186128
B3KU34	cDNA FLJ39143 fis, clone OCBBF1000054, highly similar to Probable E3 ubiquitin-protein ligase HECTD3 OS=Homo sapiens OX=9606 PE=2 SV=1	0.001	0.788	2	1	1	1	352	40.1	0	1	1.77251e+06
A0A0U1V1F4	Killer cell immunoglobulin-like receptor OS=Homo sapiens OX=9606 GN=KIR3DL2 PE=4 SV=1	0	1.005	6	1	1	1	455	50.2	0	1	1.54437e+06
Q9UKU6	Thyrotropin-releasing hormone-degrading ectoenzyme OS=Homo sapiens OX=9606 GN=TRHDE PE=2 SV=1	0.001	0.928	1	1	1	1	1024	116.9	0	1	824394
Q7Z794	Keratin, type II cytoskeletal 1b OS=Homo sapiens OX=9606 GN=KRT77 PE=1 SV=3	0	7.544	7	5	10	1	578	61.9	17.69	5	386652
A0A1U9X8X5	Corneodesmosin OS=Homo sapiens OX=9606 PE=4 SV=1	0	1.451	3	1	2	1	528	51.5	0	1	374412
M0QZK8	Gamma-glutamylcyclotransferase OS=Homo sapiens OX=9606 PE=4 SV=1	0	0.98	10	1	1	1	103	11.6	0	1	335072
P17066	Heat shock 70 kDa protein 6 OS=Homo sapiens OX=9606 GN=HSPA6 PE=1 SV=2	0	5.339	4	2	2	1	643	71	1.62	2	271622
B4E1S9	cDNA FLJ54283, highly similar to Heat shock 70 kDa protein 1 OS=Homo sapiens OX=9606 PE=2 SV=1	0	4.781	5	2	2	1	550	59.8	3.53	2	251077
H0YNP5	Annexin (Fragment) OS=Homo sapiens OX=9606 GN=ANXA2 PE=1 SV=1	0	2.388	6	1	1	1	175	19.7	1.64	1	223015
Q5D862	Filaggrin-2 OS=Homo sapiens OX=9606 GN=FLG2 PE=1 SV=1	0	1.302	1	1	1	1	2391	247.9	0	1	165449
A0A6Q8PF80	Prelamin-A/C OS=Homo sapiens OX=9606 GN=LMNA PE=1 SV=1	0.001	0.788	3	1	1	1	342	38.6	0	1	135563
A0A1B0GU92	Peptidase A1 domain-containing protein OS=Homo sapiens OX=9606 PE=1 SV=1	0	1.832	2	1	1	1	557	59.8	1.91	1	131759
Q6GMX0	Uncharacterized protein OS=Homo sapiens OX=9606 PE=1 SV=1	0.001	0.852	8	1	1	1	236	25.8	0	1	116703
A0A5C2GNE7	IG c164_heavy_IGHV4-39_IGHD3-3_IGHJ4 (Fragment) OS=Homo sapiens OX=9606 PE=2 SV=1	0.001	0.874	14	1	1	1	124	13.9	0	1	114697
Q0IIN5	VCP protein OS=Homo sapiens OX=9606 GN=VCP PE=2 SV=1	0	1.265	3	1	1	1	475	52.4	0	1	112203
Q9NPF5	DNA methyltransferase 1-associated protein 1 OS=Homo sapiens OX=9606 GN=DMAP1 PE=1 SV=1	0	0.964	3	1	1	1	467	53	0	1	75593.5
V9HWE1	Vimentin OS=Homo sapiens OX=9606 GN=HEL113 PE=2 SV=1	0.001	0.778	2	1	1	1	466	53.6	0	1	55169.5
A0A7I2V2S0	RNA helicase OS=Homo sapiens OX=9606 GN=DDX5 PE=1 SV=1	0	1.351	3	1	1	1	416	47.2	2.05	1
Q16778	Histone H2B type 2-E OS=Homo sapiens OX=9606 GN=H2BC21 PE=1 SV=3	0	1.486	12	1	1	1	126	13.9	2.33	1
D6RG30	Asteroid homolog 1 (Drosophila), isoform CRA_c OS=Homo sapiens OX=9606 GN=ASTE1 PE=1 SV=1	0.001	0.809	4	1	1	1	704	79.9	0	1
H0YMT6	Disintegrin and metalloproteinase domain-containing protein 8 (Fragment) OS=Homo sapiens OX=9606 GN=ADAM8 PE=1 SV=1	0.001	0.79	10	1	1	1	245	26.8	0	1
Note: Keratins and cytoskeleton proteins were removed.
