# Supplementary material for: Nutrient stress diverts RRN3 from rRNA transcription to alternative polyadenylation of autophagy mRNAs in ovarian cancer
Source: Cell Death Dis. 2025 Nov 21;16(1):849. doi: 10.1038/s41419-025-08142-6 (PMC12638823; doi:10.1038/s41419-025-08142-6)
Supplement: Supplementary file 5 — Supplementary file 8 [file 41419_2025_8142_MOESM5_ESM.xlsx]

## Sheet: Sheet1
Supplementary Table 8. Predicted factors bind with the RRN3-associated RNA motifs identified by PAR-CLIP
Motif Name	Consensus	P-value	Log P-value	q-value (Benjamini)	# of Target Sequences with Motif(of 7793)	% of Target Sequences with Motif	# of Background Sequences with Motif(of 40752)	% of Background Sequences with Motif	Biological process
HuR (RRM)/Homo_sapiens-RNCMPT00274-PBM/HughesRNA	TTTTTTT	1e-13	-30.88	0	7622	0.9781	39253.8	0.9632	Binds AU-rich elements in mRNAs to stabilize the mRNAs
PPRC1 (RRM)/Homo_sapiens-RNCMPT00045-PBM/HughesRNA	SCGCGCG	1e-13	-30.06	0	6366	0.8169	31914.4	0.7831	Transcriptional activation of mitochondrial biogenesis
PABPC1 (RRM)/Homo_sapiens-RNCMPT00155-PBM/HughesRNA	AGAAAAA	1e-12	-29.34	0	7690	0.9868	39733.3	0.975	regulation of RNA stability (deadenylation-dependent mRNA decay); cap-dependent translation initiation; mRNA splicing;
RBM42 (RRM)/Homo_sapiens-RNCMPT00151-PBM/HughesRNA	AACTAAG	1e-12	-29.25	0	7649	0.9815	39453.3	0.9681	mRNA splicing
SART3 (RRM)/Homo_sapiens-RNCMPT00064-PBM/HughesRNA	AGAAAAA	1e-12	-29.34	0	7690	0.9868	39733.3	0.975	mRNA splicing (U4/U6 recycling)
RBM4 (RRM,Znf)/Homo_sapiens-RNCMPT00113-PBM/HughesRNA	GCGCGGG	1e-11	-25.95	0	5214	0.6691	25762.8	0.6322	mRNA splicing; binds the 3' UTR of PER1 mRNA and increases production of PER1 protein probably by enhancing translation for the regulation of circadian gene expression
RBMS3 (RRM)/Homo_sapiens-RNCMPT00057-PBM/HughesRNA	ATATATA	1e-11	-26.5	0	7374	0.9462	37768	0.9267
PABPC3 (RRM)/Homo_sapiens-RNCMPT00153-PBM/HughesRNA	GAAAACC	1e-10	-24.01	0	7578	0.9724	39061.3	0.9585
RBMS3 (RRM)/Homo_sapiens-RNCMPT00173-PBM/HughesRNA	TATATAB	1e-10	-25.2	0	7246	0.9298	37033.7	0.9087
KHDRBS2 (KH)/Homo_sapiens-RNCMPT00185-PBM/HughesRNA	RATAAAA	1e-09	-22.54	0	7604	0.9757	39247.5	0.963	regulation of mRNA splicing
PABPC4 (RRM)/Homo_sapiens-RNCMPT00043-PBM/HughesRNA	AAAAAAA	1e-09	-22.82	0	7552	0.9691	38916.4	0.9549	regulation of RNA stability
SNRNP70 (RRM)/Homo_sapiens-RNCMPT00070-PBM/HughesRNA	GATCAAG	1e-09	-22	0	7747	0.9941	40218.8	0.9869	mRNA splicing
CPEB2 (RRM)/Homo_sapiens-RNCMPT00012-PBM/HughesRNA	CTTTTTT	1e-08	-19.68	0	7617	0.9774	39371.5	0.9661	regulation of cytoplasmic translation
CPEB4 (RRM)/Homo_sapiens-RNCMPT00158-PBM/HughesRNA	CTTTTTT	1e-08	-18.58	0	7423	0.9525	38210.9	0.9376	regulation of cytoplasmic translation
HuR (RRM)/Homo_sapiens-RNCMPT00112-PBM/HughesRNA	TTTGTTT	1e-08	-18.53	0	7712	0.9896	40005.2	0.9816	Binds AU-rich elements in mRNAs to stabilize the mRNAs
HuR (RRM)/Homo_sapiens-RNCMPT00136-PBM/HughesRNA	TTGGTTT	1e-08	-20.68	0	7632	0.9793	39452.4	0.9681	Binds AU-rich elements in mRNAs to stabilize the mRNAs
KHDRBS1 (KH)/Homo_sapiens-RNCMPT00169-PBM/HughesRNA	ATAAAAR	1e-08	-18.76	0	7377	0.9466	37935.1	0.9308	regulation of mRNA splicing
TIA1 (RRM)/Homo_sapiens-RNCMPT00165-PBM/HughesRNA	TTTTTTC	1e-08	-19.08	0	7441	0.9548	38307.6	0.94	regulation of mRNA splicing; stress granule assembly
YBX1 (CSD)/Homo_sapiens-RNCMPT00083-PBM/HughesRNA	AACATCA	1e-08	-19.18	0	7748	0.9942	40252.5	0.9877	mRNA splicing; binds to SMAD3 at the promoter of the collagen I gene COL1A2 to prevent recruitment of EP300 to the COL1A2 promoter and represses COL1A2 transcription;regulation of RNA stability; regulation of cytoplasmic translation
ZC3H14 (Znf)/Homo_sapiens-RNCMPT00086-PBM/HughesRNA	TTTGTTT	1e-08	-19.27	0	7715	0.99	40018	0.9819	regulation of RNA stability
ZCRB1 (RRM)/Homo_sapiens-RNCMPT00087-PBM/HughesRNA	GAATTAAK	1e-08	-18.96	0	7375	0.9464	37919.3	0.9304	mRNA splicing
RBM4 (RRM,Znf)/Homo_sapiens-RNCMPT00052-PBM/HughesRNA	GCGCGGG	1e-07	-17.66	0	4550	0.5839	22537.2	0.553	mRNA splicing; binds the 3' UTR of PER1 mRNA and increases production of PER1 protein probably by enhancing translation for the regulation of circadian gene expression
RBM8A (RRM)/Homo_sapiens-RNCMPT00056-PBM/HughesRNA	GCGCGCG	1e-07	-16.63	0	7240	0.929	37188.7	0.9125	mRNA splicing; mRNA 3' end processing; mature mRNA transport; deadenylation-dependent mRNA decay; RNA localization
RBMS1 (RRM)/Homo_sapiens-RNCMPT00152-PBM/HughesRNA	TATATAC	1e-07	-17.03	0	7661	0.9831	39689.5	0.9739	regulation of mRNA splicing
TIA1 (RRM)/Homo_sapiens-RNCMPT00077-PBM/HughesRNA	TTTTTTG	1e-07	-17.2	0	7604	0.9757	39328.4	0.965	regulation of mRNA splicing; stress granule assembly
U2AF2 (RRM)/Homo_sapiens-RNCMPT00079-PBM/HughesRNA	TTTTTTC	1e-07	-17.28	0	7517	0.9646	38796.7	0.952	mRNA splicing; mRNA 3' end processing; mature mRNA transport
HuR (RRM)/Homo_sapiens-RNCMPT00032-PBM/HughesRNA	TTATTTT	1e-06	-14.14	0	7344	0.9424	37847.7	0.9287	Binds AU-rich elements in mRNAs to stabilize the mRNAs
KHDRBS3 (KH)/Homo_sapiens-RNCMPT00034-PBM/HughesRNA	GATAAACV	1e-06	-15.08	0	7319	0.9392	37680.5	0.9246	regulation of mRNA splicing
PABPC5 (RRM)/Homo_sapiens-RNCMPT00171-PBM/HughesRNA	AGAAAAT	1e-06	-14.48	0	7740	0.9932	40243.3	0.9875
PTBP1 (RRM)/Homo_sapiens-RNCMPT00268-PBM/HughesRNA	CTTTTCT	1e-06	-15.13	0	7784	0.9988	40573.5	0.9956	mRNA splicing
QKI (KH)/Homo_sapiens-RNCMPT00047-PBM/HughesRNA	ACTAACM	1e-06	-15.03	0	7731	0.992	40175.7	0.9858	regulation of mRNA splicing; regulation of RNA stability; RNA localization
RBM46 (RRM)/Homo_sapiens-RNCMPT00054-PBM/HughesRNA	AATCAAW	1e-06	-14.11	0	7742	0.9935	40261.1	0.9879	regulation of RNA stability
HNRNPA1L2 (RRM)/Homo_sapiens-RNCMPT00023-PBM/HughesRNA	TTAGGGW	1e-05	-13.07	0	7790	0.9996	40646.5	0.9974	mRNA splicing; RNA localization
HNRPLL (RRM)/Homo_sapiens-RNCMPT00178-PBM/HughesRNA	ACACACA	1e-05	-11.96	0	7771	0.9972	40491.4	0.9936
HuR (RRM)/Homo_sapiens-RNCMPT00117-PBM/HughesRNA	TTTGTTT	1e-05	-12.06	0	7749	0.9944	40332.7	0.9897	Binds AU-rich elements in mRNAs to stabilize the mRNAs
MATR3 (RRM)/Homo_sapiens-RNCMPT00037-PBM/HughesRNA	MATCTTG	1e-05	-13.42	0	7757	0.9954	40374.9	0.9907
PABPN1 (RRM)/Homo_sapiens-RNCMPT00157-PBM/HughesRNA	AGAAGAN	1e-05	-12.03	0	7709	0.9892	40067.6	0.9832	mRNA 3' end processing ( formation of the cleavage and polyadenylation complex); maternal decay of maternal transcripts; RNA localization
HNRNPA1 (RRM)/Homo_sapiens-RNCMPT00022-PBM/HughesRNA	DTAGGGA	0.0001	-11.04	0	7762	0.996	40434.5	0.9922	mRNA splicing; RNA localization
CNOT4 (RRM)/Homo_sapiens-RNCMPT00156-PBM/HughesRNA	GACAGAN	0.0001	-10.41	0.0001	7753	0.9949	40378.1	0.9908	regulation of RNA stability (deadenylation-dependent mRNA decay); Maternal decay of maternal transcripts
HNRNPC (RRM)/Homo_sapiens-RNCMPT00025-PBM/HughesRNA	ATTTTTT	0.0001	-10.27	0.0001	7320	0.9393	37813.2	0.9278	mRNA splicing; regulation of RNA stability
SRSF7 (RRM,Znf)/Homo_sapiens-RNCMPT00073-PBM/HughesRNA	GACGACGR	0.0001	-10.48	0.0001	7261	0.9317	37474.8	0.9195	mRNA splicing; mRNA 3' end processing; mature mRNA transport
SRSF10 (RRM)/Homo_sapiens-RNCMPT00090-PBM/HughesRNA	AGAGAAA	0.0001	-9.242	0.0002	7768	0.9968	40495.6	0.9937	mRNA splicing
HNRNPCL1 (RRM)/Homo_sapiens-RNCMPT00167-PBM/HughesRNA	ATTTTTT	0.001	-9.102	0.0003	7271	0.933	37573.4	0.922
RBM41 (RRM)/Homo_sapiens-RNCMPT00053-PBM/HughesRNA	WTACATT	0.001	-8.493	0.0005	7521	0.9651	39007.3	0.9571	mRNA splicing
A1CF (RRM)/Homo_sapiens-RNCMPT00001-PBM/HughesRNA	WTAATTG	0.001	-8.149	0.0006	6986	0.8964	36029.1	0.8841	mRNA editing (C to U conversion); RNA localization
SAMD4A (SAM)/Homo_sapiens-RNCMPT00063-PBM/HughesRNA	GCTGGMC	0.001	-8.228	0.0006	7617	0.9774	39571.8	0.971	regulation of RNA stability
